# Supplementary material for: Colonoscopy aspiration lavages for mucosal metataxonomic profiling of spondylarthritis-associated gastrointestinal tract alterations
Source: Sci Rep. 2023 Apr 28;13:7015. doi: 10.1038/s41598-023-33597-y (PMC10147911; doi:10.1038/s41598-023-33597-y)
Supplement: Supplementary file 1 — Supplementary Table S1. [file 41598_2023_33597_MOESM1_ESM.xlsx]

## Sheet: Metagenomics_variables
Table S1: Supplementary metadata of samples included in the study.
Sample-id	faith_pd	Shannon	#ASVs	pielou_evenness	Diagnostic	Origin of sample	BioSample ID
CH-EAS-015-76C	27.2354	7.11495	317	0.856733	Healthy	Feces	SAMN28900796
CH-EAS-015-76D	11.2321	4.29108	209	0.55399	Healthy	OC	SAMN28900866
CH-EAS-020-77C	18.3298	6.47223	255	0.811914	Healthy	Feces	SAMN28900797
CH-EAS-020-77D	7.89134	1.38867	87	0.208707	Healthy	OC	SAMN28900867
CH-EAS-059-43A	18.0881	6.24086	242	0.789203	Healthy	Ileon	SAMN28900837
CH-EAS-059-43B	14.5045	5.76988	217	0.743742	Healthy	Colon	SAMN28900766
CH-EAS-059-43C	19.0218	6.80476	277	0.844175	Healthy	Feces	SAMN28900798
CH-EAS-059-43D	11.6936	3.87703	173	0.521284	Healthy	OC	SAMN28900868
CLIN-EAS-001-34A	10.5123	4.59601	94	0.700755	SpA	Ileon	SAMN28900838
CLIN-EAS-001-34B	7.8799	5.13847	95	0.784415	SpA	Colon	SAMN28900767
CLIN-EAS-001-34C	10.0858	5.47843	104	0.815977	SpA	Feces	SAMN28900799
CLIN-EAS-004-35A	7.81354	3.32783	48	0.596114	SpA	Ileon	SAMN28900839
CLIN-EAS-004-35B	5.53116	3.64933	49	0.649402	SpA	Colon	SAMN28900768
CLIN-EAS-004-35C	14.9695	5.45268	120	0.790102	SpA	Feces	SAMN28900800
CLIN-EAS-005-50A	15.2459	5.59207	192	0.737694	SpA	Ileon	SAMN28900840
CLIN-EAS-005-50B	8.51643	4.67441	111	0.692227	SpA	Colon	SAMN28900769
CLIN-EAS-005-50C	16.2463	5.50616	203	0.716989	SpA	Feces	SAMN28900801
CLIN-EAS-005-50D	16.2309	4.93166	225	0.629168	SpA	OC	SAMN28900869
CLIN-EAS-009-36A	8.83066	4.64164	74	0.749668	SpA	Ileon	SAMN28900841
CLIN-EAS-009-36B	7.22584	4.21209	92	0.652579	SpA	Colon	SAMN28900770
CLIN-EAS-009-36C	17.6586	6.2407	155	0.858092	SpA	Feces	SAMN28900802
CLIN-EAS-009-36D	13.0134	4.41584	189	0.584559	SpA	OC	SAMN28900870
CLIN-EAS-012-37A	8.94349	4.25735	79	0.680361	SpA	Ileon	SAMN28900842
CLIN-EAS-012-37B	5.43553	4.44335	68	0.729423	SpA	Colon	SAMN28900771
CLIN-EAS-012-37C	8.26854	5.04062	75	0.808087	SpA	Feces	SAMN28900803
CLIN-EAS-016-38A	8.90349	4.67976	77	0.746846	SpA	Ileon	SAMN28900843
CLIN-EAS-016-38B	7.26319	4.54903	75	0.730313	SpA	Colon	SAMN28900772
CLIN-EAS-016-38C	15.493	5.80524	130	0.830961	SpA	Feces	SAMN28900804
CLIN-EAS-029-57A	16.1445	5.55687	213	0.710655	SpA	Ileon	SAMN28900844
CLIN-EAS-029-57B	12.3482	5.30821	208	0.689051	SpA	Colon	SAMN28900773
CLIN-EAS-029-57C	16.9655	5.10451	176	0.691616	SpA	Feces	SAMN28900805
CLIN-EAS-029-57D	21.5771	3.71168	224	0.473067	SpA	OC	SAMN28900871
CRONH18-19	5.48116	4.05951	80	0.646236	IBD	Colon	SAMN28900774
CRONH18-20	12.4148	3.38175	85	0.518514	IBD	Ileon	SAMN28900845
CT-EAS-001-39A	6.84492	4.23805	52	0.741572	IBD	Ileon	SAMN28900846
CT-EAS-001-39B	5.32534	3.88796	52	0.677247	IBD	Colon	SAMN28900775
CT-EAS-001-39C	6.96014	4.21565	60	0.711116	IBD	Feces	SAMN28900806
CT-EAS-002-40A	12.1077	4.50155	137	0.635469	IBD	Ileon	SAMN28900847
CT-EAS-002-40B	10.3662	5.1174	141	0.711634	IBD	Colon	SAMN28900776
CT-EAS-002-40C	17.6616	5.82312	206	0.762429	IBD	Feces	SAMN28900807
CT-EAS-003-41A	15.5462	5.68892	172	0.767495	Healthy	Ileon	SAMN28900848
CT-EAS-003-41B	16.6193	5.85915	235	0.73652	Healthy	Colon	SAMN28900777
CT-EAS-003-41C	17.6032	5.95138	221	0.766775	Healthy	Feces	SAMN28900808
CT-EAS-004-42A	15.5816	5.25318	193	0.688091	Healthy	Ileon	SAMN28900849
CT-EAS-004-42B	13.0617	5.02145	186	0.663865	Healthy	Colon	SAMN28900778
CT-EAS-004-42C	19.8616	6.47879	259	0.819003	Healthy	Feces	SAMN28900809
CT-EAS-004-42D	15.9452	5.64547	280	0.697752	Healthy	OC	SAMN28900872
CT-EAS-006-78A	23.091	5.89044	246	0.735581	Healthy	Ileon	SAMN28900850
CT-EAS-006-78B	14.2095	5.71692	198	0.744738	Healthy	Colon	SAMN28900779
CT-EAS-006-78D	16.3816	5.70252	277	0.699204	Healthy	OC	SAMN28900873
CT-EAS-007-79B	19.4698	6.10338	249	0.762065	Healthy	Colon	SAMN28900780
CT-EAS-007-79C	23.7134	6.11033	254	0.762423	Healthy	Feces	SAMN28900810
CT-EAS-007-79D	10.0513	5.17858	150	0.716371	Healthy	OC	SAMN28900874
HMC-EAS-001-24A	11.558	5.98793	151	0.829523	SpA	Ileon	SAMN28900851
HMC-EAS-001-24B	8.64964	5.50615	127	0.785466	SpA	Colon	SAMN28900781
HMC-EAS-001-24C	19.5019	6.19272	209	0.803877	SpA	Feces	SAMN28900811
HMC-EAS-003-44A	23.8061	5.83436	272	0.72075	SpA	Ileon	SAMN28900852
HMC-EAS-003-44B	13.1043	5.07913	183	0.677986	SpA	Colon	SAMN28900782
HMC-EAS-003-44C	18.6922	6.22494	252	0.778704	SpA	Feces	SAMN28900812
HMC-EAS-003-44D	20.4582	4.40916	264	0.547991	SpA	OC	SAMN28900875
HMC-EAS-006-25A	14.0185	5.91064	167	0.800179	SpA	Ileon	SAMN28900853
HMC-EAS-006-25B	11.0674	5.61897	147	0.7774	SpA	Colon	SAMN28900783
HMC-EAS-006-25C	18.2116	6.44208	230	0.815445	SpA	Feces	SAMN28900813
HMC-EAS-008-26A	12.8663	5.34461	149	0.738567	SpA	Ileon	SAMN28900854
HMC-EAS-008-26B	9.046	4.67201	119	0.677827	SpA	Colon	SAMN28900784
HMC-EAS-008-26C	12.526	5.47982	128	0.778479	SpA	Feces	SAMN28900814
HMC-EAS-008-26D	13.4569	5.41876	169	0.732982	SpA	OC	SAMN28900876
HMC-EAS-011-47A	13.8123	4.03195	166	0.547494	SpA	Ileon	SAMN28900855
HMC-EAS-011-47B	20.6737	5.98975	318	0.71921	SpA	Colon	SAMN28900785
HMC-EAS-011-47C	20.0918	6.18981	284	0.759993	SpA	Feces	SAMN28900815
HMC-EAS-011-47D	11.9056	2.62136	135	0.369749	SpA	OC	SAMN28900877
HMC-EAS-014-27A	9.37351	4.5492	94	0.701864	SpA	Ileon	SAMN28900856
HMC-EAS-014-27B	12.1697	4.83743	150	0.674814	SpA	Colon	SAMN28900786
HMC-EAS-014-27C	21.6243	5.98998	199	0.783469	SpA	Feces	SAMN28900816
HMC-EAS-014-27D	14.0701	2.3242	156	0.313821	SpA	OC	SAMN28900878
HMC-EAS-016-28A	9.1156	3.32645	80	0.525847	SpA	Ileon	SAMN28900857
HMC-EAS-016-28B	6.64275	3.19435	84	0.493821	SpA	Colon	SAMN28900787
HMC-EAS-016-28C	16.3016	5.39624	157	0.743304	SpA	Feces	SAMN28900817
HMC-EAS-016-28D	16.2745	5.49596	234	0.700009	SpA	OC	SAMN28900879
HMC-EAS-017-48A	15.6378	6.32599	237	0.805228	SpA	Ileon	SAMN28900858
HMC-EAS-017-48B	14.629	6.26286	250	0.787411	SpA	Colon	SAMN28900788
HMC-EAS-017-48C	16.2153	5.88551	214	0.763546	SpA	Feces	SAMN28900818
HMC-EAS-017-48D	11.6414	5.33057	218	0.684542	SpA	OC	SAMN28900880
HMC-EAS-019-29A	11.3786	4.20513	104	0.626178	SpA	Ileon	SAMN28900859
HMC-EAS-019-29B	11.3758	5.79178	140	0.816288	SpA	Colon	SAMN28900789
HMC-EAS-019-29C	24.2292	6.6282	273	0.819561	SpA	Feces	SAMN28900819
HMC-EAS-022-30A	14.9329	4.20214	143	0.585586	SpA	Ileon	SAMN28900860
HMC-EAS-022-30B	13.6835	4.62387	135	0.654949	SpA	Colon	SAMN28900790
HMC-EAS-022-30C	19.4402	6.19263	217	0.795805	SpA	Feces	SAMN28900820
HMC-EAS-023-31A	8.48818	3.70749	75	0.590342	SpA	Ileon	SAMN28900861
HMC-EAS-023-31B	5.46491	3.72107	57	0.637323	SpA	Colon	SAMN28900791
HMC-EAS-023-31C	15.845	5.94275	127	0.851735	SpA	Feces	SAMN28900821
HMC-EAS-031-32A	8.24079	3.58555	48	0.640033	SpA	Ileon	SAMN28900862
HMC-EAS-031-32B	4.76059	3.25665	43	0.598312	SpA	Colon	SAMN28900792
HMC-EAS-031-32C	13.0254	5.55014	124	0.802838	SpA	Feces	SAMN28900822
HMC-EAS-031-32D	11.0092	3.49488	157	0.480707	SpA	OC	SAMN28900881
HMC-EAS-033-33A	8.19236	3.29999	54	0.574803	SpA	Ileon	SAMN28900863
HMC-EAS-033-33B	6.00869	3.66237	53	0.638062	SpA	Colon	SAMN28900793
HMC-EAS-033-33C	13.0687	5.05572	104	0.751783	SpA	Feces	SAMN28900823
HMC-EAS-033-33D	11.7209	4.3038	167	0.583066	SpA	OC	SAMN28900882
HMC-EAS-036-49A	15.6073	5.20123	180	0.693895	SpA	Ileon	SAMN28900864
HMC-EAS-036-49B	14.914	5.13944	188	0.680874	SpA	Colon	SAMN28900794
HMC-EAS-036-49C	31.8189	6.60998	348	0.787682	SpA	Feces	SAMN28900824
HMC-EAS-036-49D	12.3314	3.63358	172	0.486084	SpA	OC	SAMN28900883
HMC-EAS-037-80C	23.8695	5.95883	232	0.761963	SpA	Feces	SAMN28900825
HMC-EAS-037-80D	17.8954	4.85871	222	0.623887	SpA	OC	SAMN28900884
IL17-HMC-001A-58A	16.3636	5.73137	232	0.730262	SpA	Ileon	SAMN28900865
IL17-HMC-001A-58B	13.9088	5.65331	220	0.728281	SpA	Colon	SAMN28900795
IL17-HMC-001A-58C	27.4902	6.28356	334	0.756926	SpA	Feces	SAMN28900826
IL17-HMC-001A-58D	19.6648	5.33622	328	0.634982	SpA	OC	SAMN28900885
IL17-HMC-001B-74C	25.3428	6.34836	261	0.79241	SpA	Feces	SAMN28900827
IL17-HMC-001B-74D	16.4008	4.60078	224	0.589613	SpA	OC	SAMN28900886
IL17-HMC-002B-75C	27.5354	6.12993	304	0.748339	SpA	Feces	SAMN28900828
IL17-HMC-002B-75D	7.36074	2.08015	93	0.317438	SpA	OC	SAMN28900887
IL17-HMC-004A-59C	26.6052	5.7831	306	0.699895	SpA	Feces	SAMN28900829
IL17-HMC-004A-59D	11.6765	3.6461	176	0.492272	SpA	OC	SAMN28900888
IL17-HMC-005A-60C	21.8915	6.02607	276	0.746386	SpA	Feces	SAMN28900830
IL17-HMC-005A-60D	14.7038	4.76021	219	0.609774	SpA	OC	SAMN28900889
IL17-HMC-006A-61C	23.9455	5.56828	282	0.68482	SpA	Feces	SAMN28900831
IL17-HMC-006A-61D	9.16406	2.08556	96	0.318892	SpA	OC	SAMN28900890
IL17-HMC-007A-62C	17.2201	5.81702	226	0.740735	SpA	Feces	SAMN28900832
IL17-HMC-007A-62D	9.01235	4.11829	123	0.590711	SpA	OC	SAMN28900891
IL17-HMC-009A-63C	15.8601	5.41099	183	0.724463	SpA	Feces	SAMN28900833
IL17-HMC-009A-63D	19.0001	3.76354	182	0.49856	SpA	OC	SAMN28900892
IL17-HMC-010A-64C	22.675	6.01413	274	0.742499	SpA	Feces	SAMN28900834
IL17-HMC-010A-64D	19.0536	3.73858	202	0.487633	SpA	OC	SAMN28900893
IL17-HMC-011A-81C	14.7882	5.456	166	0.751503	SpA	Feces	SAMN28900835
IL17-HMC-011A-81D	14.0456	4.33239	201	0.567925	SpA	OC	SAMN28900894
MOISES-18	14.8899	5.58957	174	0.755784	Healthy	Feces	SAMN28900836
